# Supplementary material for: Effects of a Supervised-As-Needed Home Exercise Program on Scoliosis and Motor Function in Rett Syndrome: A Multiple-Baseline Study
Source: J Clin Med. 2025 Mar 11;14(6):1873. doi: 10.3390/jcm14061873 (PMC11943425; doi:10.3390/jcm14061873)
Supplement: Supplementary file 1 [file jcm-14-01873-s001.zip]

Archive with 1 entries (1 files):
- jcm-3486008-supplementary.xlsx
