# Supplementary material for: Effects of a Supervised-As-Needed Home Exercise Program on Scoliosis and Motor Function in Rett Syndrome: A Multiple-Baseline Study
Source: J Clin Med. 2025 Mar 11;14(6):1873. doi: 10.3390/jcm14061873 (PMC11943425; doi:10.3390/jcm14061873)
Supplement: Supplementary file 1 [file jcm-14-01873-s001.zip › jcm-3486008-supplementary.xlsx]

## Sheet: Participants' Data
Pz.	Age at enrollement (yy)	MECP2 mutation		Mutation code	Motor rehabilitation treatment min/week	Supervision amount
1	10.7123	c.763C>T	p.Arg255x	TRD	45	6
2	7.90411	c.844C>T	p.Arg282Ter	TRD	0	5
3	13.9507	c.916C>T	p.Arg306CyS	TRD	90	8
4	8.09589	c.916C>T	p.Arg306CyS	TRD	105	7
5	8.63562	c.473C>T	p.T158M	MBD	150	6
6	13.1342	c.473C>T	p.T158M	MBD	120	7
7	9.57534	c.1157T>A	Leu386Gln fs4*		120	7
8	13.3205	c.674C>G	p.Pro225Arg	TRD	45	9
9	10.9534	c.502C>T	p.Arg168X	ID	195	7
10	11.2932	c.401C>G	p.Ser134Cys	CTD	180	7
11	6.28767	c.502C>T	p.Arg168*	ID	300	8
12	5.72603	c.952C>T	p.Arg318Cys	CTD	150	8
13	9.12055	c.473C>T	p.T158M	MBD	180	5
14	15.937	c.473C>T	p.T158M	MBD	180	6
15	11.9288	Total deletion of exons 3 and 4		NTD	135	5
16	13.0493	c. 316 C>T	p.Arg106Trp	MBD	90	7
17	12.4	c.1155_1198del44	p.Q386Xfs	CTD	90	6
18	14.0521	c.880C>T	p.Arg294x	TRD	45	7
19	14.5699	c.473C>T	p.T158M	MBD	120	7
20	15.6603	c.763C>T	p.Arg255x	TRD	45	8
Median	11.611				120	7
1st quartile	8.99932				78.75	6
3rd quartile	13.4781				157.5	7.25
IQR	4.47877				78.75	1.25

## Sheet: RARS
Pz.	Cognitive area							Sensory area		Motor area				Emotional area		Autonomy area			Typical features of Rett syndrome													Totals
	Attention	Spatial orientation	Temporal orientation	Memory	Eye contact, smile response, shared attention	Verbal communication	Non-verbal communication	Sight	hearing	Body	Hands	Scoliosis	Feet	Basic emotion	Emotion of others	Sphincter control	Feeding	Washing and dressing abilities	Mood swings	Convulsions	Crisis of dyspnea	Hyperactivity	Anxiety	Aggressiveness	Bruxism	Oculogyric crises	Epilepsy	Aerophagia	Muscle tension	Food preferences	Overall impression	Cognitive area	Sensory area	Motor area	Emotional area	Autonomy area	Typical features of Rett syndrome	Total
1	3	3.5	4	1.5	2	3	3.5	2.5	1.5	3	3.5	2.5	2.5	1.5	3.5	4	4	4	2.5	1	2.5	1	1.5	1	3	2	2	1	1.5	1.5	3	20.5	4	8.5	5	12	23.5	73.5
2	3	4	2	1	2	3.5	1.5	1	1.5	2	4	2	1.5	1	1.5	4	4	4	2.5	1	2.5	2.5	2.5	1	3	1	1	2.5	1.5	2	3	17	2.5	7.5	2.5	12	26	67.5
3	1.5	1.5	2.5	1.5	1.5	3.5	1.5	2.5	2.5	4	3	2.5	3.5	2	1.5	3.5	4	4	2.5	3	3	1	2	1	2	1.5	3	3	3	1	3.5	13.5	5	9	3.5	11.5	29.5	72
4	2.5	1.5	1	1	1	4	1	1	1	1	2	2	1	1	2	4	2	4	1	1	4	1	2	1.5	2	1.5	1	3	1.5	1	2	12	2	5	3	10	22.5	54.5
5	3	4	4	1.5	1	1.5	4	3	3	3	3.5	2	2.5	2.5	2.5	4	4	4	2	1	3	1.5	1	1	1.5	1	4	3.5	2.5	1.5	3.5	19	6	8	5	12	27	77
6	2	3	4	2	2	4	2	1	1	3	4	2	3	1	1	4	4	4	3	2	2	1	1	1	3	1.5	2.5	2.5	2	2	3	19	2	9	2	12	26.5	70.5
7	2.5	1.5	3.5	1	1	3.5	1.5	1	1	1	1.5	2.5	1.5	1	2	3	3	4	2	1	1	2	2	2	2.5	1	1	2	3	1	2.5	14.5	2	5.5	3	10	23	58
8	3.5	3	4	1.5	1	4	2.5	3	2.5	1.5	2	2	1.5	1.5	1.5	4	4	4	3.5	1	1	2.5	3	1.5	2	1.5	1.5	3.5	1.5	1	3	19.5	5.5	5.5	3	12	26.5	72
9	1.5	1.5	2	1.5	1	1	1	1.5	1.5	4	3	2	3.5	1	1.5	1	4	4	1	1	2	1	2	1	2	1.5	2	1.5	1	1.5	2.5	9.5	3	8.5	2.5	9	20	52.5
10	2.5	1	1.5	1	1	4	1	1	1	1.5	1	2	1	1	2.5	1.5	1	4	1.5	1	1	1	1	1	3	1	1	1	2	1	2	12	2	4	3.5	6.5	17.5	45.5
11	2.5	1.5	1.5	1.5	1.5	2	3.5	1.5	1.5	4	4	2	1.5	1.5	1.5	4	4	4	2.5	1	1	2.5	1	1	3	1	1	3	2.5	1	3	14	3	7.5	3	12	23.5	63
12	2.5	2.5	2	1.5	3	2.5	3.5	2.5	1.5	3	2.5	2	1.5	2.5	2.5	3.5	3.5	4	1	1	1.5	1	1	1	1	1	1	1.5	2.5	1	3	17.5	4	6	5	11	17.5	61
13	3	3	2	1	1.5	3.5	3.5	1.5	2.5	3	3.5	2	2.5	1	1	3	4	4	2.5	2.5	2	1.5	2	1	2	1	2.5	2.5	2	1.5	4	17.5	4	8	2	11	27	69.5
14	1.5	1.5	1.5	1.5	1	1.5	1.5	1.5	1	3	1.5	2	2.5	1.5	1.5	3.5	4	4	1.5	1	1	1	1	1	1.5	1	1	2	2	1	3	10	2.5	6	3	11.5	18	51
15	2	1.5	1	1	1	1	1.5	1	1	1.5	2.5	2	3	1	1	4	4	4	2.5	1	3.5	2	1.5	1	1.5	1	1	1.5	2	1	3	9	2	7.5	2	12	22.5	55
16	2.5	2.5	2	1.5	1.5	3.5	1.5	1.5	1.5	3	1.5	2.5	2.5	1.5	2	3.5	3.5	4	2	1	2	2	2	1.5	2.5	1.5	2	2.5	2.5	1.5	3.5	15	3	6.5	3.5	11	26.5	65.5
17	3	3.5	2.5	1.5	1.5	4	3.5	2.5	1.5	4	4	3	3	1.5	2	4	4	4	2.5	4	2.5	2	2	3.5	2	3	4	3.5	3.5	1	4	19.5	4	10	3.5	12	37.5	86.5
18	3	1	2	1	1	2	4	1	1.5	2.5	1	2.5	3	1	1.5	3	3.5	4	2	1	1	2	1.5	2	1	1	1	1	3	1	3	14	2.5	6.5	2.5	10.5	20.5	56.5
19	2	1	1	1	1.5	3	1.5	1	1	4	4	2.5	3.5	1	1.5	3	4	4	2	2	2	1.5	1.5	1	1.5	2	2	1	3	1	4	11	2	10	2.5	11	24.5	61
20	1	1.5	2	1	1	4	3	1.5	1	2.5	1.5	2	2	2	2	3	4	4	1.5	1.5	1	2	1.5	1	2	1.5	1.5	1	1.5	1	1.5	13.5	2.5	5.5	4	11	18.5	55

## Sheet: RESMES T0
No.	Standing			Sitting			Transfers							Walking			Step over single obstacle			Step over double obstacle			Run	Stairs		Totals
	Independently	Single support	Double support	Stool without feet	Stool with feet	On the floor	Roll supine-side	Roll supine-prone	Supine-sit on the floor	Sit on the floor-standing	Sit on a chair-standing	Standing-sit on the floor	Standing-sit on a chair	Independently	Single support	Double support	Independently	Single support	Double support	Independently	Single support	Double support		Climbing	Descending	Standing	Sitting	Transfer	Walking	Run	Stairs	Total
1	4	1	0	1	0	0	1	1	3	4	4	3	3	2	2	1	2	2	2	2	2	2	4	4	4	5	1	19	17	4	8	54
2	0	0	0	0	0	0	1	2	2	3	2	3	2	0	0	0	1	0	0	1	0	0	4	2	2	0	0	15	2	4	4	25
3	4	0	0	0	0	4	3	4	4	4	4	4	3	2	2	0	2	2	2	2	2	2	4	4	4	4	4	26	16	4	8	62
4	0	0	0	0	0	0	0	0	0	1	0	2	1	0	0	0	0	0	0	0	0	0	4	1	3	0	0	4	0	4	4	12
5	4	3	0	0	0	2	0	0	2	4	2	3	3	2	2	0	2	2	1	2	2	2	4	4	4	7	2	14	15	4	8	50
6	0	0	0	0	0	0	2	2	1	3	2	3	2	0	0	0	2	1	0	2	1	0	4	4	4	0	0	15	6	4	8	33
7	0	0	0	0	0	0	1	1	0	2	0	3	0	0	0	0	0	0	0	0	0	0	4	2	2	0	0	7	0	4	4	15
8	0	0	0	0	0	0	0	0	0	2	0	3	1	0	0	0	0	0	0	0	0	0	4	2	2	0	0	6	0	4	4	14
9	4	3	0	0	0	1	3	3	2	4	4	3	3	2	2	2	2	2	2	2	2	2	4	4	4	7	1	22	18	4	8	60
10	0	0	0	0	0	0	0	0	0	1	0	0	1	0	0	0	0	0	0	0	0	0	4	2	2	0	0	2	0	4	4	10
11	4	3	0	0	0	0	3	3	2	3	2	3	3	2	1	0	2	2	2	2	2	2	4	4	4	7	0	19	15	4	8	53
12	4	1	0	0	0	0	0	1	2	4	2	3	2	2	1	0	2	2	0	2	2	0	4	4	4	5	0	14	11	4	8	42
13	0	0	0	0	0	0	1	1	1	3	2	3	2	1	0	0	2	1	1	2	2	1	4	3	4	0	0	13	10	4	7	34
14	4	2	0	0	0	0	4	4	3	3	3	3	2	2	2	0	2	2	2	2	2	2	4	4	4	6	0	22	16	4	8	56
15	0	0	0	0	0	0	0	0	0	3	0	3	0	0	0	0	1	0	0	1	0	0	4	2	4	0	0	6	2	4	6	18
16	1	0	0	0	0	0	2	2	2	3	2	3	1	1	0	0	1	1	0	1	1	0	4	3	4	1	0	15	5	4	7	32
17	4	4	4	4	2	2	2	2	3	4	4	4	4	2	2	2	2	2	2	2	2	2	4	4	4	12	8	23	18	4	8	73
18	0	0	0	0	0	0	0	2	0	2	1	3	0	0	0	0	1	0	0	1	0	0	4	1	1	0	0	8	2	4	2	16
19	4	3	2	0	0	0	2	2	3	4	2	3	3	2	2	2	2	2	2	2	2	2	4	4	4	9	0	19	18	4	8	58
20	0	0	0	0	0	0	1	1	2	3	2	3	0	0	0	0	1	1	0	1	1	0	4	4	4	0	0	12	4	4	8	28

## Sheet: RESMES T1
No.	Standing			Sitting			Transfers							Walking			Step over single obstacle			Step over double obstacle			Run	Stairs		Totals
	Independently	Single support	Double support	Stool without feet	Stool with feet	On the floor	Roll supine-side	Roll supine-prone	Supine-sit on the floor	Sit on the floor-standing	Sit on a chair-standing	Standing-sit on the floor	Standing-sit on a chair	Independently	Single support	Double support	Independently	Single support	Double support	Independently	Single support	Double support		Climbing	Descending	Standing	Sitting	Transfer	Walking	Run	Stairs	Total
1	4	0	0	0	0	0	1	1	3	4	4	3	3	2	2	0	2	2	2	2	2	2	4	4	4	4	0	19	16	4	8	51
2	0	0	0	0	0	0	1	2	2	3	2	3	2	0	0	0	0	0	0	0	0	0	4	2	2	0	0	15	0	4	4	23
3	4	0	0	0	0	4	3	4	4	4	4	4	3	2	2	0	2	2	2	2	2	2	4	4	4	4	4	26	16	4	8	62
4	0	0	0	0	0	0	0	0	0	1	0	2	0	0	0	0	0	0	0	0	0	0	4	1	2	0	0	3	0	4	3	10
5	4	2	0	0	0	1	0	0	2	4	2	3	3	2	2	0	2	2	1	2	2	2	4	4	4	6	1	14	15	4	8	48
6	0	0	0	0	0	0	2	2	1	3	2	3	2	0	0	0	2	1	0	2	1	0	4	3	3	0	0	15	6	4	6	31
7	0	0	0	0	0	0	1	1	0	2	0	3	0	0	0	0	0	0	0	0	0	0	4	1	1	0	0	7	0	4	2	13
8	0	0	0	0	0	0	0	0	0	2	0	3	1	0	0	0	0	0	0	0	0	0	4	2	2	0	0	6	0	4	4	14
9	4	2	0	0	0	0	3	3	2	4	4	3	3	2	2	2	2	2	2	2	2	2	4	4	4	6	0	22	18	4	8	58
10	0	0	0	0	0	0	0	0	0	1	0	0	1	0	0	0	0	0	0	0	0	0	4	0	1	0	0	2	0	4	1	7
11	4	3	0	0	0	0	3	3	2	4	3	3	3	2	2	0	2	2	2	2	2	2	4	4	4	7	0	21	16	4	8	56
12	4	0	0	0	0	1	0	1	2	4	2	3	2	2	0	0	2	1	0	2	1	0	4	4	4	4	1	14	8	4	8	39
13	0	0	0	0	0	0	2	2	2	3	2	3	2	0	0	0	2	0	0	2	1	0	4	3	4	0	0	16	5	4	7	32
14	4	2	0	0	0	0	4	4	3	3	2	3	2	2	2	0	2	2	2	2	2	2	4	3	4	6	0	21	16	4	7	54
15	0	0	0	0	0	0	0	0	0	3	0	3	0	0	0	0	0	0	0	0	0	0	4	3	3	0	0	6	0	4	6	16
16	0	0	0	0	0	0	2	2	2	3	2	3	1	0	0	0	0	0	0	1	0	0	4	3	4	0	0	15	1	4	7	27
17	4	4	4	4	2	2	2	2	3	4	4	4	4	2	2	2	2	2	2	2	2	2	4	4	4	12	8	23	18	4	8	73
18	0	0	0	0	0	0	0	0	0	2	0	3	0	0	0	0	0	0	0	0	0	0	4	0	1	0	0	5	0	4	1	10
19	4	1	0	0	0	0	2	2	3	4	2	3	2	2	2	0	2	2	0	2	2	0	4	4	4	5	0	18	12	4	8	47
20	0	0	0	0	0	0	1	1	1	3	1	3	0	0	0	0	0	0	0	0	0	0	4	3	3	0	0	10	0	4	6	20

## Sheet: Cobb's Angles
No.	1y Pre	Pre	Post	Convexity	Level	Shape	note	∆1yPre-Pre	∆Pre-Post	1yearProgression_1yPre-Pre	1yearProgression_Pre-Post	∆1yprogression
1	33.0333	36.7667	38.5333	right	dorso-lumbar	C		3.73333	1.76667	3.86025	1.62018	-2.24006
2	11	35.0933	32.3333	right	dorsal	S	double curve	24.0933	-2.76	24.0933	-3.47379	-27.5671
2	11	17.5	13.1	left	lumbar	S		6.5	-4.4	6.5	-5.53793	-12.0379
3	25	42.5	54	right	dorso-lumbar	C		17.5	11.5	13.0357	10.4938	-2.54196
4	13.5667	13.7333	13	left	lumbar	C		0.166667	-0.733333	0.206215	-0.758263	-0.964477
5	9.66667	12.6	9.1	right	dorso-lumbar	C		2.93333	-3.5	1.47272	-3.5	-4.97272
6	16.65	14.8	19.9667	right	dorsal	S	double curve	-1.85	5.16667	-3.83665	10.419	14.2556
6	15.2333	20.8	30.6667	left	lumbar	S		5.56667	9.86667	11.5445	19.8969	8.35236
7	21.3333	23.1333	22.2667	left	lumbar	C		1.8	-0.866667	1.14261	-1.2261	-2.36871
8	11	21.1667	27.15	right	dorsal	S	double curve	10.1667	5.98333	9.66363	6.3119	-3.35173
8	10	16.7333	26.95	left	lumbar	S		6.73333	10.2167	6.40017	10.7777	4.37752
9	10.15	12.8	28.95	right	dorsal	S	double curve	2.65	16.15	2.40609	9.16757	6.76148
9	10.65	10.9333	16.3	left	lumbar	S		0.283333	5.36667	0.257255	3.0464	2.78914
10	9.1	11	42.5333	left	dorsal	C		1.9	31.5333	1.06528	25.3517	24.2864
11	27	28.1	38.9	left	dorso-lumbar	C		1.1	10.8	0.57853	8.66374	8.08521
12	11	18.1	17.05	left	lumbar	C		7.1	-1.05	7.1	-0.635572	-7.73557
13	10	19.55	14.75	right	dorso-lumbar	C		10	-4.8	16	-5.84	-22
14	11	18.5	19	right	dorsal	S	double curve	7.5	0.5	7.37871	0.508357	-6.87035
14	8	14.5	18.65	left	lumbar	S		6.5	4.15	6.39488	4.21936	-2.17552
15	7	11.1	26.5	left	dorsal	C		4.1	15.4	2.51513	13.879	11.3639
16	24.15	39.65	42.25	right	dorsal	S	double curve	15.5	2.6	7.7927	2.28675	-5.50595
16	33	44.5	50.4333	left	lumbar	S		11.5	5.93333	5.78168	5.21847	-0.563207
17	15	18.05	20.75	right	dorsal	S	double curve	3.05	2.7	6.87191	6.57	-0.301914
17	26	29.8333	34.8667	left	lumbar	S		3.83333	5.03333	8.63683	12.2478	3.61095
18	30.2	45.1	41.8667	right	dorsal	S	double curve	14.9	-3.23333	8.39275	-4.15552	-12.5483
18	21.85	21	11	left	lumbar	S		-0.85	-10	-0.478781	-12.8521	-12.3733
19	32.5	45.3	48.1667	right	dorsal	S	double curve	12.8	2.86667	9.08949	2.85883	-6.23066
19	31	30.2	36	left	lumbar	S		-0.8	5.8	-0.568093	5.78415	6.35225
20	25.5	22.8667	27.2	right	dorsal	S	double curve	-2.63333	4.33333	-3.16173	4.58454	7.74627
20	14.0667	15.5667	17.8667	left	lumbar	S		1.5	2.3	1.80099	2.43333	0.632346
